# Supplementary material for: The circadian clock in the piriform cortex intrinsically tunes daily changes of odor-evoked neural activity
Source: Commun Biol. 2023 Mar 27;6:332. doi: 10.1038/s42003-023-04691-8 (PMC10043281; doi:10.1038/s42003-023-04691-8)
Supplement: Supplementary file 3 — Supplementary Data 1 [file 42003_2023_4691_MOESM3_ESM.xlsx]

## Sheet: Notes
Data used for each figure are described below
Fig 1b
Axis Name	Source Data Sheet	Source Column Name	Source Column	Filters
Circadian Time (CT)	Cedar_Oil_B6J	CT	F	-
# of c-Fos Positive Cells	Cedar_Oil_B6J	No_of_positive_avg	E	-
Fig 1d
Axis Name	Source Data Sheet	Source Column Name	Source Column	Filters
Circadian Time (CT)	Cedar_Oil_WholeBrain	CT	C	-
# of c-Fos Positive Cells	Cedar_Oil_WholeBrain	No_of_positive	B	-
Fig 1e
Axis Name	Source Data Sheet	Source Column Name	Source Column	Filters
Circadian Time (CT)	Cedar_Oil_SensoryCortices	CT	C	-
# of c-Fos Positive Cells	Cedar_Oil_SensoryCortices	No_of_positive	B	-
Fig 2a
"Bmal1-control"
Axis Name	Source Data Sheet	Source Column Name	Source Column	Filters
Ratio of BMAL1+ Cells (%)	SCN_BMAL1_cKO_analysis	BMAL1_DAPI	I	strain = "Bmal-fl"
"Vgat-Bmal KO"
Axis Name	Source Data Sheet	Source Column Name	Source Column	Filters
Ratio of BMAL1+ Cells (%)	SCN_BMAL1_cKO_analysis	BMAL1_DAPI	I	strain = "Vgat-Bmal"
Fig 2c
Axis Name	Source Data Sheet	Source Column Name	Source Column	Filters
Circadian Time (CT)	Cedar_Oil_Vgat	CT	F	-
# of c-Fos Positive Cells	Cedar_Oil_Vgat	No_of_positive_avg	E	-
Fig 3a
"Bmal1-control"
Axis Name	Source Data Sheet	Source Column Name	Source Column	Filters
Ratio of BMAL1+ Cells (%)	MT_BMAL1_cKO_analysis	ratio	J	strain = "Bmal-fl"
"Pcdh21-Bmal1 KO"
Axis Name	Source Data Sheet	Source Column Name	Source Column	Filters
Ratio of BMAL1+ Cells (%)	GC_BMAL1_cKO_analysis	ratio	J	strain = "Pcdh-Bmal"
"Emx1-Bmal1 KO"
Axis Name	Source Data Sheet	Source Column Name	Source Column	Filters
Ratio of BMAL1+ Cells (%)	GC_BMAL1_cKO_analysis	ratio	J	strain = "Emx-Bmal"
Fig 3b
"Bmal1-control"
Axis Name	Source Data Sheet	Source Column Name	Source Column	Filters
Depth	GC_BMAL1_cKO_analysis	depth	D	strain = "Bmal-fl"
Ratio of BMAL1+ Cells (%)	GC_BMAL1_cKO_analysis	BMAL1_Nissl	K	strain = "Bmal-fl"
"Pcdh21-Bmal1 KO"
Axis Name	Source Data Sheet	Source Column Name	Source Column	Filters
Depth	GC_BMAL1_cKO_analysis	depth	D	strain = "Pcdh-Bmal"
Ratio of BMAL1+ Cells (%)	GC_BMAL1_cKO_analysis	BMAL1_Nissl	K	strain = "Pcdh-Bmal"
"Emx1-Bmal1 KO"
Axis Name	Source Data Sheet	Source Column Name	Source Column	Filters
Depth	GC_BMAL1_cKO_analysis	depth	D	strain = "Emx-Bmal"
Ratio of BMAL1+ Cells (%)	GC_BMAL1_cKO_analysis	BMAL1_Nissl	K	strain = "Emx-Bmal"
Fig 3c
"Bmal1-control"
Axis Name	Source Data Sheet	Source Column Name	Source Column	Filters
Ratio of BMAL1+ Cells (%)	PC_BMAL1_cKO_analysis	BMAL1_Nissl	I	strain = "Bmal-fl"
"Pcdh21-Bmal1 KO"
Axis Name	Source Data Sheet	Source Column Name	Source Column	Filters
Ratio of BMAL1+ Cells (%)	PC_BMAL1_cKO_analysis	BMAL1_Nissl	I	strain = "Pcdh-Bmal"
"Emx1-Bmal1 KO"
Axis Name	Source Data Sheet	Source Column Name	Source Column	Filters
Ratio of BMAL1+ Cells (%)	PC_BMAL1_cKO_analysis	BMAL1_Nissl	I	strain = "Emx-Bmal"
Fig 3e
"Bmal1-control"
Axis Name	Source Data Sheet	Source Column Name	Source Column	Filters
Circadian Time (CT)	Cedar_Oil_Transgenic	CT	F	strain = "Bmal-fl"
# of c-Fos Positive Cells	Cedar_Oil_Transgenic	No_of_positive_avg	E	strain = "Bmal-fl"
"Omp-Bmal1 KO"
Axis Name	Source Data Sheet	Source Column Name	Source Column	Filters
Circadian Time (CT)	Cedar_Oil_Transgenic	CT	F	strain = "Omp-Bmal"
# of c-Fos Positive Cells	Cedar_Oil_Transgenic	No_of_positive_avg	E	strain = "Omp-Bmal"
"Pcdh21-Bmal1 KO"
Axis Name	Source Data Sheet	Source Column Name	Source Column	Filters
Circadian Time (CT)	Cedar_Oil_Transgenic	CT	F	strain = "Pcdh-Bmal"
# of c-Fos Positive Cells	Cedar_Oil_Transgenic	No_of_positive_avg	E	strain = "Pcdh-Bmal"
"Emx1-Bmal1 KO"
Axis Name	Source Data Sheet	Source Column Name	Source Column	Filters
Circadian Time (CT)	Cedar_Oil_Transgenic	CT	F	strain = "Emx-Bmal"
# of c-Fos Positive Cells	Cedar_Oil_Transgenic	No_of_positive_avg	E	strain = "Emx-Bmal"
Fig 4c
"Bmal1-control"
Axis Name	Source Data Sheet	Source Column Name	Source Column	Filters
Depth	GC_BMAL1_cKO_analysis	depth	D	strain = "Bmal-fl"
Ratio of BMAL1+ Cells (%)	GC_BMAL1_cKO_analysis	BMAL1_Nissl	K	strain = "Bmal-fl"
"GC-Bmal1 KO"
Axis Name	Source Data Sheet	Source Column Name	Source Column	Filters
Depth	GC_BMAL1_cKO_analysis	depth	D	strain = "GC_cKO"
Ratio of BMAL1+ Cells (%)	GC_BMAL1_cKO_analysis	BMAL1_Nissl	K	strain = "GC_cKO"
Fig 4f
"Bmal1-control"
Axis Name	Source Data Sheet	Source Column Name	Source Column	Filters
Ratio of BMAL1+ Cells (%)	PC_BMAL1_cKO_analysis	BMAL1_Nissl	I	strain = "Bmal-fl"
"PC-Bmal1 KO"
Axis Name	Source Data Sheet	Source Column Name	Source Column	Filters
Ratio of BMAL1+ Cells (%)	PC_BMAL1_cKO_analysis	BMAL1_Nissl	I	strain = "PC_cKO"
Fig 4g
"GC-Bmal1 KO"
Axis Name	Source Data Sheet	Source Column Name	Source Column	Filters
Circadian Time (CT)	Cedar_Oil_AAV_GC	CT	F	-
# of c-Fos Positive Cells	Cedar_Oil_AAV_GC	No_of_positive_avg	E	-
Fig 4h
"PC Control"
Axis Name	Source Data Sheet	Source Column Name	Source Column	Filters
Circadian Time (CT)	Cedar_Oil_AAV_PC	CT	F	strain = "PC_mCh"
# of c-Fos Positive Cells	Cedar_Oil_AAV_PC	No_of_positive_avg	E	strain = "PC_mCh"
"PC-Bmal1 KO"
Axis Name	Source Data Sheet	Source Column Name	Source Column	Filters
Circadian Time (CT)	Cedar_Oil_AAV_PC	CT	F	strain = "PC_cKO"
# of c-Fos Positive Cells	Cedar_Oil_AAV_PC	No_of_positive_avg	E	strain = "PC_cKO"
Fig 5b
"Suprachiasmatic Nucleus"
Axis Name	Source Data Sheet	Source Column Name	Source Column	Filters
hours in culture	SCN_Luciferase_assay_raw	time	A	-
Relative Luminescence (A.U.)	SCN_Luciferase_assay_raw	average, se	F, H	-
"Piriform Cortex"
Axis Name	Source Data Sheet	Source Column Name	Source Column	Filters
hours in culture	PC_Luciferase_assay_raw	time	A	-
Relative Luminescence (A.U.)	PC_Luciferase_assay_raw	average, se	O, Q	-
Fig 5c
"SCN"
Axis Name	Source Data Sheet	Source Column Name	Source Column	Filters
Period (hours)	Luciferase_assay_period	lsp_period	C	region = "SCN"
"Piriform Cortex"
Axis Name	Source Data Sheet	Source Column Name	Source Column	Filters
Period (hours)	Luciferase_assay_period	lsp_period	C	region = "PC"
Fig 5d
"SCN"
Axis Name	Source Data Sheet	Source Column Name	Source Column	Filters
hours in culture	SCN_Luciferase_assay_TTX	time	A
Relative Luminescence (A.U.)	SCN_Luciferase_assay_TTX	count	B
"Piriform Cortex"
Axis Name	Source Data Sheet	Source Column Name	Source Column	Filters
hours in culture	PC_Luciferase_assay_TTX	time	C
Relative Luminescence (A.U.)	PC_Luciferase_assay_TTX	count	B
Fig 6b
Axis Name	Source Data Sheet	Source Column Name	Source Column	Filters
Circadian Time (CT)	Candidate_Gene_RT-qPCR	CT	B	genotype = "B6J"
Normalized Expression	Candidate_Gene_RT-qPCR	Normalized_Expression	E	genotype = "B6J"
Fig 6c
Axis Name	Source Data Sheet	Source Column Name	Source Column	Filters
Circadian Time (CT)	Candidate_Gene_RT-qPCR	CT	B	genotype = "Emx-Bmal"
Normalized Expression	Candidate_Gene_RT-qPCR	Normalized_Expression	E	genotype = "Emx-Bmal"
Supplementary Fig 1b
Axis Name	Source Data Sheet	Source Column Name	Source Column	Filters
Humidity (%)	Cedar_Oil_B6J	humidity	I	-
Temperature (˚C)	Cedar_Oil_B6J	temperature	H	-
# of c-Fos Positive Cells	Cedar_Oil_B6J	No_of_positive_avg	E	-
Supplementary Fig 1c
Axis Name	Source Data Sheet	Source Column Name	Source Column	Filters
Circadian Time (CT)	Limonene_B6J	CT	F	-
# of c-Fos Positive Cells	Limonene_B6J	No_of_positive_avg	E	-
Supplementary Fig 1d
"Somatomotor areas"
Axis Name	Source Data Sheet	Source Column Name	Source Column	Filters
Circadian Time (CT)	Cedar_Oil_Other_Brain_areas	CT	C	Brain_Area = "Somatomotor areas"
# of c-Fos Positive Cells	Cedar_Oil_Other_Brain_areas	No_of_positive	B	Brain_Area = "Somatomotor areas"
"Cortical subplate"
Axis Name	Source Data Sheet	Source Column Name	Source Column	Filters
Circadian Time (CT)	Cedar_Oil_Other_Brain_areas	CT	C	Brain_Area = "Cortical subplate"
# of c-Fos Positive Cells	Cedar_Oil_Other_Brain_areas	No_of_positive	B	Brain_Area = "Cortical subplate"
"Basolateral amygdalar nucleus"
Axis Name	Source Data Sheet	Source Column Name	Source Column	Filters
Circadian Time (CT)	Cedar_Oil_Other_Brain_areas	CT	C	Brain_Area = "Basolateral amygdalar nucleus"
# of c-Fos Positive Cells	Cedar_Oil_Other_Brain_areas	No_of_positive	B	Brain_Area = "Basolateral amygdalar nucleus"
"Hypothalamus"
Axis Name	Source Data Sheet	Source Column Name	Source Column	Filters
Circadian Time (CT)	Cedar_Oil_Other_Brain_areas	CT	C	Brain_Area = "Hypothalamus"
# of c-Fos Positive Cells	Cedar_Oil_Other_Brain_areas	No_of_positive	B	Brain_Area = "Hypothalamus"
Supplementary Fig 3b
Axis Name	Source Data Sheet	Source Column Name	Source Column	Filters
Depth	GC_BMAL1_cKO_analysis	depth	D	strain = "GC_cKO"
Ratio of BMAL1+ Cells (%)	GC_BMAL1_cKO_analysis	mCh_Nissl	L	strain = "GC_cKO"
"AAV injected to PC"
Axis Name	Source Data Sheet	Source Column Name	Source Column	Filters
Ratio of mCherry+ Neurons (%)	PC_BMAL1_cKO_analysis	mCh_Nissl	J	strain = "PC_cKO"
Supplementary Fig 4
"B6J"
Axis Name	Source Data Sheet	Source Column Name	Source Column	Filters
Circadian Time (CT)	Bmal1_RT-qPCR	CT	B	genotype = "B6J"
Normalized Expression	Bmal1_RT-qPCR	Normalized_Expression	E	genotype = "B6J"
"Emx1-Bmal1 KO"
Axis Name	Source Data Sheet	Source Column Name	Source Column	Filters
Circadian Time (CT)	Bmal1_RT-qPCR	CT	B	genotype = "B6J"
Normalized Expression	Bmal1_RT-qPCR	Normalized_Expression	E	genotype = "Emx-Bmal"

## Sheet: Cedar_Oil_WholeBrain
Brain_Area	No_of_positive	CT	odor
Whole Brain	2733	CT 16	cedar_oil
Whole Brain	2957	CT 16	cedar_oil
Whole Brain	2567	CT 4	cedar_oil
Whole Brain	2763	CT 4	cedar_oil
Whole Brain	1987	CT 4	cedar_oil
Whole Brain	2217	CT 4	cedar_oil

## Sheet: Cedar_Oil_SensoryCortices
Brain_Area	No_of_positive	CT	odor
Gustatory areas	19	CT 16	cedar_oil
Primary auditory area	0	CT 16	cedar_oil
Primary visual area	0	CT 16	cedar_oil
Piriform area	469	CT 16	cedar_oil
Gustatory areas	11	CT 16	cedar_oil
Primary auditory area	7	CT 16	cedar_oil
Primary visual area	0	CT 16	cedar_oil
Piriform area	516	CT 16	cedar_oil
Gustatory areas	8	CT 4	cedar_oil
Primary auditory area	1	CT 4	cedar_oil
Primary visual area	0	CT 4	cedar_oil
Piriform area	387	CT 4	cedar_oil
Gustatory areas	5	CT 4	cedar_oil
Primary auditory area	0	CT 4	cedar_oil
Primary visual area	0	CT 4	cedar_oil
Piriform area	396	CT 4	cedar_oil
Gustatory areas	6	CT 4	cedar_oil
Primary auditory area	0	CT 4	cedar_oil
Primary visual area	0	CT 4	cedar_oil
Piriform area	331	CT 4	cedar_oil
Gustatory areas	15	CT 4	cedar_oil
Primary auditory area	0	CT 4	cedar_oil
Primary visual area	0	CT 4	cedar_oil
Piriform area	323	CT 4	cedar_oil

## Sheet: Cedar_Oil_Other_Brain_areas
Brain_Area	No_of_positive	CT	odor
Somatomotor areas	13	CT 4	cedar_oil
Cortical subplate	16	CT 4	cedar_oil
Basolateral amygdalar nucleus	2	CT 4	cedar_oil
Hypothalamus	36	CT 4	cedar_oil
Somatomotor areas	4	CT 4	cedar_oil
Cortical subplate	6	CT 4	cedar_oil
Basolateral amygdalar nucleus	0	CT 4	cedar_oil
Hypothalamus	26	CT 4	cedar_oil
Somatomotor areas	8	CT 4	cedar_oil
Cortical subplate	9	CT 4	cedar_oil
Basolateral amygdalar nucleus	0	CT 4	cedar_oil
Hypothalamus	8	CT 4	cedar_oil
Somatomotor areas	11	CT 4	cedar_oil
Cortical subplate	11	CT 4	cedar_oil
Basolateral amygdalar nucleus	7	CT 4	cedar_oil
Hypothalamus	15	CT 4	cedar_oil
Somatomotor areas	80	CT 16	cedar_oil
Cortical subplate	91	CT 16	cedar_oil
Basolateral amygdalar nucleus	38	CT 16	cedar_oil
Hypothalamus	182	CT 16	cedar_oil
Somatomotor areas	96	CT 16	cedar_oil
Cortical subplate	96	CT 16	cedar_oil
Basolateral amygdalar nucleus	43	CT 16	cedar_oil
Hypothalamus	203	CT 16	cedar_oil
Somatomotor areas	78	CT 16	cedar_oil
Cortical subplate	66	CT 16	cedar_oil
Basolateral amygdalar nucleus	15	CT 16	cedar_oil
Hypothalamus	134	CT 16	cedar_oil
Somatomotor areas	74	CT 16	cedar_oil
Cortical subplate	48	CT 16	cedar_oil
Basolateral amygdalar nucleus	17	CT 16	cedar_oil
Hypothalamus	166	CT 16	cedar_oil

## Sheet: Cedar_Oil_B6J
strain	sample	odor	No_of_positive	No_of_positive_avg	CT	experiment_date	temperature	humidity
B6J	Cedar-Oil_2-7F	cedar_oil	63		CT 4	2018-07-25	22	60
B6J	Cedar-Oil_2-7F	cedar_oil	67		CT 4	2018-07-25	22	60
B6J	Cedar-Oil_2-7H	cedar_oil	63		CT 4	2018-07-25	22	60
B6J	Cedar-Oil_2-7H	cedar_oil	64	64.25	CT 4	2018-07-25	22	60
B6J	Cedar-Oil_2-6E	cedar_oil	87		CT 4	2018-07-25	22	60
B6J	Cedar-Oil_2-6E	cedar_oil	66		CT 4	2018-07-25	22	60
B6J	Cedar-Oil_2-6G	cedar_oil	78		CT 4	2018-07-25	22	60
B6J	Cedar-Oil_2-6G	cedar_oil	75	76.5	CT 4	2018-07-25	22	60
B6J	cedar-oil_2-7E	cedar_oil	70		CT 4	2018-06-06
B6J	cedar-oil_2-7E	cedar_oil	92		CT 4	2018-06-06
B6J	cedar-oil_2-8G	cedar_oil	55		CT 4	2018-06-06
B6J	cedar-oil_2-8G	cedar_oil	46	65.75	CT 4	2018-06-06
B6J	cedar-oil_2-7F	cedar_oil	102		CT 4	2018-06-06
B6J	cedar-oil_2-7F	cedar_oil	83		CT 4	2018-06-06
B6J	cedar-oil_2-7G	cedar_oil	88		CT 4	2018-06-06
B6J	cedar-oil_2-7G	cedar_oil	90	90.75	CT 4	2018-06-06
B6J	Cedar-Oil_2-5D	cedar_oil	92		CT 4	2018-08-10	21.8	63
B6J	Cedar-Oil_2-5D	cedar_oil	45		CT 4	2018-08-10	21.8	63
B6J	Cedar-Oil_2-5F	cedar_oil	45		CT 4	2018-08-10	21.8	63
B6J	Cedar-Oil_2-5F	cedar_oil	76	64.5	CT 4	2018-08-10	21.8	63
B6J	Cedar-Oil_2-5F	cedar_oil	92		CT 4	2018-08-10	21.8	63
B6J	Cedar-Oil_2-5F	cedar_oil	111		CT 4	2018-08-10	21.8	63
B6J	Cedar-Oil_2-5H	cedar_oil	94		CT 4	2018-08-10	21.8	63
B6J	Cedar-Oil_2-5H	cedar_oil	87	96	CT 4	2018-08-10	21.8	63
B6J	cedar-oil_2-7F	cedar_oil	75		CT 16	2018-06-08
B6J	cedar-oil_2-7F	cedar_oil	61		CT 16	2018-06-08
B6J	cedar-oil_2-7H	cedar_oil	92		CT 16	2018-06-08
B6J	cedar-oil_2-7H	cedar_oil	135	90.75	CT 16	2018-06-08
B6J	cedar-oil_2-7E	cedar_oil	114		CT 16	2018-06-08
B6J	cedar-oil_2-7E	cedar_oil	166		CT 16	2018-06-08
B6J	cedar-oil_2-7G	cedar_oil	112		CT 16	2018-06-08
B6J	cedar-oil_2-7G	cedar_oil	92	121	CT 16	2018-06-08
B6J	Cedar-Oil_1_2-6D	cedar_oil	134		CT 16	2018-08-03
B6J	Cedar-Oil_1_2-6D	cedar_oil	133		CT 16	2018-08-03	21.8	64
B6J	Cedar-Oil_1_2-6F	cedar_oil	119		CT 16	2018-08-03	21.8	64
B6J	Cedar-Oil_1_2-6F	cedar_oil	124	127.5	CT 16	2018-08-03	21.8	64
B6J	Cedar-Oil_2_2-6C	cedar_oil	102		CT 16	2018-08-03	21.8	64
B6J	Cedar-Oil_2_2-6C	cedar_oil	49		CT 16	2018-08-03	21.8	64
B6J	Cedar-Oil_2_2-6E	cedar_oil	110		CT 16	2018-08-03	21.8	64
B6J	Cedar-Oil_2_2-6E	cedar_oil	58	79.75	CT 16	2018-08-03	21.8	64
B6J	CedarOil-1_2-4B	cedar_oil	90		CT 16	2018-08-22	22.3	63
B6J	CedarOil-1_2-4B	cedar_oil	95		CT 16	2018-08-22	22.3	63
B6J	CedarOil-1_2-4D	cedar_oil	74		CT 16	2018-08-22	22.3	63
B6J	CedarOil-1_2-4D	cedar_oil	88	86.75	CT 16	2018-08-22	22.3	63
B6J	CedarOil-2_2-6C	cedar_oil	108		CT 16	2018-08-22	22.3	63
B6J	CedarOil-2_2-6C	cedar_oil	71		CT 16	2018-08-22	22.3	63
B6J	CedarOil-2_2-6E	cedar_oil	68		CT 16	2018-08-22	22.3	63
B6J	CedarOil-2_2-6E	cedar_oil	101	87	CT 16	2018-08-22	22.3	63
B6J	CedarOil1_2-D7	cedar_oil	189		CT 16	2019-01-29	24.2	23
B6J	CedarOil1_2-D7	cedar_oil	179		CT 16	2019-01-29	24.2	23
B6J	CedarOil1_2-D9	cedar_oil	180		CT 16	2019-01-29	24.2	23
B6J	CedarOil1_2-D9	cedar_oil	122	167.5	CT 16	2019-01-29	24.2	23
B6J	CedarOil2_2-D6	cedar_oil	166		CT 16	2019-01-29	24.2	23
B6J	CedarOil2_2-D8	cedar_oil	187		CT 16	2019-01-29	24.2	23
B6J	CedarOil2_2-D8	cedar_oil	173	175.333	CT 16	2019-01-29	24.2	23
B6J	CedarOil1_2-D12	cedar_oil	26		CT 0	2019-02-26	22.7	37
B6J	CedarOil1_2-D12	cedar_oil	57		CT 0	2019-02-26	22.7	37
B6J	CedarOil1_2-E2	cedar_oil	37	40	CT 0	2019-02-26	22.7	37
B6J	CedarOil2_2-D5	cedar_oil	30		CT 0	2019-02-26	22.7	37
B6J	CedarOil2_2-D5	cedar_oil	57		CT 0	2019-02-26	22.7	37
B6J	CedarOil2_2-D7	cedar_oil	40		CT 0	2019-02-26	22.7	37
B6J	CedarOil2_2-D7	cedar_oil	58	46.25	CT 0	2019-02-26	22.7	37
B6J	CedarOil1_2-D10	cedar_oil	120		CT 12	2019-03-01	22.2	40
B6J	CedarOil1_2-D10	cedar_oil	116		CT 12	2019-03-01	22.2	40
B6J	CedarOil1_2-D12	cedar_oil	75		CT 12	2019-03-01	22.2	40
B6J	CedarOil1_2-D12	cedar_oil	137	112	CT 12	2019-03-01	22.2	40
B6J	CedarOil2_2-D9	cedar_oil	132		CT 12	2019-03-01	22.2	40
B6J	CedarOil2_2-D9	cedar_oil	125		CT 12	2019-03-01	22.2	40
B6J	CedarOil2_2-D11	cedar_oil	114		CT 12	2019-03-01	22.2	40
B6J	CedarOil2_2-D11	cedar_oil	87	114.5	CT 12	2019-03-01	22.2	40
B6J	CedarOil1_2-D11	cedar_oil	81		CT 12	2019-03-11	23.2	42
B6J	CedarOil1_2-D11	cedar_oil	71		CT 12	2019-03-11	23.2	42
B6J	CedarOil1_2-E1	cedar_oil	80		CT 12	2019-03-11	23.2	42
B6J	CedarOil1_2-E1	cedar_oil	67	74.75	CT 12	2019-03-11	23.2	42
B6J	CedarOil2_2-E3	cedar_oil	67		CT 12	2019-03-11	23.2	42
B6J	CedarOil2_2-E3	cedar_oil	84		CT 12	2019-03-11	23.2	42
B6J	CedarOil2_2-E5	cedar_oil	86		CT 12	2019-03-11	23.2	42
B6J	CedarOil2_2-E5	cedar_oil	70	76.75	CT 12	2019-03-11	23.2	42
B6J	CedarOil1_2-D8	cedar_oil	74		CT 8	2019-04-17	23.2	31
B6J	CedarOil1_2-D8	cedar_oil	71		CT 8	2019-04-17	23.2	31
B6J	CedarOil1_2-D10	cedar_oil	75		CT 8	2019-04-17	23.2	31
B6J	CedarOil1_2-D10	cedar_oil	88	77	CT 8	2019-04-17	23.2	31
B6J	CedarOil2_2-E3	cedar_oil	71		CT 8	2019-04-17	23.2	31
B6J	CedarOil2_2-E3	cedar_oil	65		CT 8	2019-04-17	23.2	31
B6J	CedarOil2_2-E5	cedar_oil	61		CT 8	2019-04-17	23.2	31
B6J	CedarOil2_2-E5	cedar_oil	71	67	CT 8	2019-04-17	23.2	31
B6J	CedarOil1_2-E10	cedar_oil	90		CT 0	2019-03-19	23.7	26
B6J	CedarOil1_2-E10	cedar_oil	114		CT 0	2019-03-19	23.7	26
B6J	CedarOil1_2-E12	cedar_oil	83	95.6667	CT 0	2019-03-19	23.7	26
B6J	CedarOil2_2-F4	cedar_oil	52		CT 0	2019-03-19	23.7	26
B6J	CedarOil2_2-F4	cedar_oil	53		CT 0	2019-03-19	23.7	26
B6J	CedarOil2_2-F6	cedar_oil	61		CT 0	2019-03-19	23.7	26
B6J	CedarOil2_2-F6	cedar_oil	74	60	CT 0	2019-03-19	23.7	26
B6J	CedarOil1_2-D11	cedar_oil	72		CT 20	2019-04-26	23.8	40
B6J	CedarOil1_2-D11	cedar_oil	47		CT 20	2019-04-26	23.8	40
B6J	CedarOil1_2-E1	cedar_oil	40		CT 20	2019-04-26	23.8	40
B6J	CedarOil1_2-E1	cedar_oil	37	49	CT 20	2019-04-26	23.8	40
B6J	CedarOil2_2-E3	cedar_oil	48		CT 20	2019-04-26	23.8	40
B6J	CedarOil2_2-E3	cedar_oil	65		CT 20	2019-04-26	23.8	40
B6J	CedarOil2_2-E5	cedar_oil	51		CT 20	2019-04-26	23.8	40
B6J	CedarOil2_2-E5	cedar_oil	60	56	CT 20	2019-04-26	23.8	40
B6J	CedarOil1_2-D4	cedar_oil	100		CT 8	2019-09-03	23	60
B6J	CedarOil1_2-D4	cedar_oil	52		CT 8	2019-09-03	23	60
B6J	CedarOil1_2-D6	cedar_oil	62		CT 8	2019-09-03	23	60
B6J	CedarOil1_2-D6	cedar_oil	93	76.75	CT 8	2019-09-03	23	60
B6J	CedarOil1_2-D12	cedar_oil	46		CT 20	2019-09-17	23.7	55
B6J	CedarOil1_2-D12	cedar_oil	36		CT 20	2019-09-17	23.7	55
B6J	CedarOil1_2-E2	cedar_oil	28		CT 20	2019-09-17	23.7	55
B6J	CedarOil1_2-E2	cedar_oil	39	37.25	CT 20	2019-09-17	23.7	55
B6J	CedarOil2_2-C7	cedar_oil	14		CT 20	2019-09-17	23.7	55
B6J	CedarOil2_2-C7	cedar_oil	44		CT 20	2019-09-17	23.7	55
B6J	CedarOil2_2-C9	cedar_oil	24		CT 20	2019-09-17	23.7	55
B6J	CedarOil2_2-C9	cedar_oil	20	25.5	CT 20	2019-09-17	23.7	55

## Sheet: Limonene_B6J
strain	sample	odor	No_of_positive	No_of_positive_avg	CT	experiment_date	temperature	humidity
B6J	Limonene1_2-6D	limonene	80		CT 4	2021-05-27	23.2	41
B6J	Limonene1_2-6D	limonene	60		CT 4	2021-05-27	23.2	41
B6J	Limonene1_2-6F	limonene	76		CT 4	2021-05-27	23.2	41
B6J	Limonene1_2-6F	limonene	86	75.5	CT 4	2021-05-27	23.2	41
B6J	Limonene2_2-6F	limonene	47		CT 4	2021-05-27	23.2	41
B6J	Limonene2_2-6F	limonene	88		CT 4	2021-05-27	23.2	41
B6J	Limonene2_2-6H	limonene	112		CT 4	2021-05-27	23.2	41
B6J	Limonene2_2-6H	limonene	75	80.5	CT 4	2021-05-27	23.2	41
B6J	Limonene1_2-5F	limonene	67		CT 4	2021-06-02	23.4	49
B6J	Limonene1_2-5F	limonene	57		CT 4	2021-06-02	23.4	49
B6J	Limonene1_2-5H	limonene	50		CT 4	2021-06-02	23.4	49
B6J	Limonene1_2-5H	limonene	55	57.25	CT 4	2021-06-02	23.4	49
B6J	Limonene2_2-5D	limonene	27		CT 4	2021-06-02	23.4	49
B6J	Limonene2_2-5D	limonene	71		CT 4	2021-06-02	23.4	49
B6J	Limonene2_2-5F	limonene	32		CT 4	2021-06-02	23.4	49
B6J	Limonene2_2-5F	limonene	89	54.75	CT 4	2021-06-02	23.4	49
B6J	Limonene1_2-6A	limonene	132		CT 16	2021-06-11	22.6	48
B6J	Limonene1_2-6A	limonene	93		CT 16	2021-06-11	22.6	48
B6J	Limonene1_2-6C	limonene	100		CT 16	2021-06-11	22.6	48
B6J	Limonene1_2-6C	limonene	126	112.75	CT 16	2021-06-11	22.6	48
B6J	Limonene2_2-5H	limonene	47		CT 16	2021-06-11	22.6	48
B6J	Limonene2_2-5H	limonene	107		CT 16	2021-06-11	22.6	48
B6J	Limonene2_2-6B	limonene	130		CT 16	2021-06-11	22.6	48
B6J	Limonene2_2-6B	limonene	92	94	CT 16	2021-06-11	22.6	48
B6J	Limonene1_2-8B	limonene	52		CT 16	2021-06-18
B6J	Limonene1_2-8B	limonene	113		CT 16	2021-06-18
B6J	Limonene1_2-8D	limonene	77		CT 16	2021-06-18
B6J	Limonene1_2-8D	limonene	84	81.5	CT 16	2021-06-18
B6J	Limonene2_2-6B	limonene	102		CT 16	2021-06-18
B6J	Limonene2_2-6B	limonene	94		CT 16	2021-06-18
B6J	Limonene2_2-6D	limonene	116		CT 16	2021-06-18
B6J	Limonene2_2-6D	limonene	108	105	CT 16	2021-06-18

## Sheet: Cedar_Oil_Vgat
strain	sample	odor	No_of_positive	No_of_positive_avg	CT	experiment_date	temperature	humidity
Vgat-Bmal	CedarOil1_No76_2-6C	cedar_oil	52		CT 4	2021-07-12	22.1	64
Vgat-Bmal	CedarOil1_No76_2-6C	cedar_oil	69		CT 4	2021-07-12	22.1	64
Vgat-Bmal	CedarOil1_No76_2-6E	cedar_oil	80		CT 4	2021-07-12	22.1	64
Vgat-Bmal	CedarOil1_No76_2-6E	cedar_oil	65	66.5	CT 4	2021-07-12	22.1	64
Vgat-Bmal	CedarOil2_No77_2-7C	cedar_oil	89		CT 4	2021-07-12	22.1	64
Vgat-Bmal	CedarOil2_No77_2-7C	cedar_oil	57		CT 4	2021-07-12	22.1	64
Vgat-Bmal	CedarOil2_No77_2-7E	cedar_oil	86		CT 4	2021-07-12	22.1	64
Vgat-Bmal	CedarOil2_No77_2-7E	cedar_oil	69	75.25	CT 4	2021-07-12	22.1	64
Vgat-Bmal	CedarOil1_No115_2-8B	cedar_oil	86		CT 16	2021-09-11	22.7	48
Vgat-Bmal	CedarOil1_No115_2-8B	cedar_oil	45		CT 16	2021-09-11	22.7	48
Vgat-Bmal	CedarOil1_No115_2-8D	cedar_oil	51		CT 16	2021-09-11	22.7	48
Vgat-Bmal	CedarOil1_No115_2-8D	cedar_oil	21	50.75	CT 16	2021-09-11	22.7	48
Vgat-Bmal	CedarOil2_No116_2-6C	cedar_oil	5		CT 16	2021-09-11	22.7	48
Vgat-Bmal	CedarOil2_No116_2-6C	cedar_oil	9		CT 16	2021-09-11	22.7	48
Vgat-Bmal	CedarOil2_No116_2-6E	cedar_oil	16		CT 16	2021-09-11	22.7	48
Vgat-Bmal	CedarOil2_No116_2-6E	cedar_oil	6	9	CT 16	2021-09-11	22.7	48
Vgat-Bmal	CedarOil3_No117_2-7A	cedar_oil	20		CT 16	2021-09-11	22.7	48
Vgat-Bmal	CedarOil3_No117_2-7A	cedar_oil	8		CT 16	2021-09-11	22.7	48
Vgat-Bmal	CedarOil3_No117_2-7C	cedar_oil	13		CT 16	2021-09-11	22.7	48
Vgat-Bmal	CedarOil3_No117_2-7C	cedar_oil	10	12.75	CT 16	2021-09-11	22.7	48
Vgat-Bmal	CedarOil4_No119_2-5F	cedar_oil	15		CT 16	2021-09-20	22.6	42
Vgat-Bmal	CedarOil4_No119_2-5F	cedar_oil	35		CT 16	2021-09-20	22.6	42
Vgat-Bmal	CedarOil4_No119_2-5H	cedar_oil	36		CT 16	2021-09-20	22.6	42
Vgat-Bmal	CedarOil4_No119_2-5H	cedar_oil	24	27.5	CT 16	2021-09-20	22.6	42
Vgat-Bmal	CedarOil_No190_2-6E	cedar_oil	96		CT 4	2021-09-22	22.5	50
Vgat-Bmal	CedarOil_No190_2-6E	cedar_oil	81		CT 4	2021-09-22	22.5	50
Vgat-Bmal	CedarOil_No190_2-6G	cedar_oil	145		CT 4	2021-09-22	22.5	50
Vgat-Bmal	CedarOil_No190_2-6G	cedar_oil	107	107.25	CT 4	2021-09-22	22.5	50
Vgat-Bmal	CedarOil_No243_2-7A	cedar_oil	10		CT 8	2021-10-02	23	40
Vgat-Bmal	CedarOil_No243_2-7A	cedar_oil	15		CT 8	2021-10-02	23	40
Vgat-Bmal	CedarOil_No243_2-7A	cedar_oil	26		CT 8	2021-10-02	23	40
Vgat-Bmal	CedarOil_No243_2-7A	cedar_oil	43	23.5	CT 8	2021-10-02	23	40
Vgat-Bmal	CedarOil_No269_2-6H	cedar_oil	51		CT 8	2021-10-09	22.3	49
Vgat-Bmal	CedarOil_No269_2-6H	cedar_oil	44		CT 8	2021-10-09	22.3	49
Vgat-Bmal	CedarOil_No269_2-6H	cedar_oil	89	61.3333	CT 8	2021-10-09	22.3	49
Vgat-Bmal	CedarOil1_No264_2-7F	cedar_oil	108		CT 20	2021-11-06	22.7	34
Vgat-Bmal	CedarOil1_No264_2-7F	cedar_oil	107		CT 20	2021-11-06	22.7	34
Vgat-Bmal	CedarOil1_No264_2-7H	cedar_oil	131		CT 20	2021-11-06	22.7	34
Vgat-Bmal	CedarOil1_No264_2-7H	cedar_oil	104		CT 20	2021-11-06	22.7	34
Vgat-Bmal	CedarOil2_No265_2-7C	cedar_oil	46		CT 20	2021-11-06	22.7	34
Vgat-Bmal	CedarOil2_No265_2-7C	cedar_oil	73		CT 20	2021-11-06	22.7	34
Vgat-Bmal	CedarOil2_No265_2-7E	cedar_oil	6		CT 20	2021-11-06	22.7	34
Vgat-Bmal	CedarOil2_No265_2-7E	cedar_oil	25	37.5	CT 20	2021-11-06	22.7	34
Vgat-Bmal	CedarOil3_No282_2-6G	cedar_oil	32		CT 20	2021-11-06	22.7	34
Vgat-Bmal	CedarOil3_No282_2-6G	cedar_oil	22		CT 20	2021-11-06	22.7	34
Vgat-Bmal	CedarOil3_No282_2-7A	cedar_oil	31		CT 20	2021-11-06	22.7	34
Vgat-Bmal	CedarOil3_No282_2-7A	cedar_oil	20	26.25	CT 20	2021-11-06	22.7	34

## Sheet: Cedar_Oil_Transgenic
strain	sample	odor	No_of_positive	No_of_positive_avg	CT	experiment_date	temperature	humidity
Bmal-fl	Cedar-Oil_2-6G	cedar_oil	34		CT 4	2018-08-11	21.8	63
Bmal-fl	Cedar-Oil_2-6G	cedar_oil	48		CT 4	2018-08-11	21.8	63
Bmal-fl	Cedar-Oil_2-7A	cedar_oil	53		CT 4	2018-08-11	21.8	63
Bmal-fl	Cedar-Oil_2-7A	cedar_oil	55	47.5	CT 4	2018-08-11	21.8	63
Bmal-fl	Cedar-Oil_2-6G	cedar_oil	29		CT 4	2018-08-11	21.8	63
Bmal-fl	Cedar-Oil_2-6G	cedar_oil	26		CT 4	2018-08-11	21.8	63
Bmal-fl	Cedar-Oil_2-7A	cedar_oil	16		CT 4	2018-08-11	21.8	63
Bmal-fl	Cedar-Oil_2-7A	cedar_oil	34	26.25	CT 4	2018-08-11	21.8	63
Bmal-fl	Cedar-Oil-1_2-7B	cedar_oil	123		CT 4	2018-08-15	22.4	60
Bmal-fl	Cedar-Oil-1_2-7B	cedar_oil	68		CT 4	2018-08-15	22.4	60
Bmal-fl	Cedar-Oil-1_2-7D	cedar_oil	99		CT 4	2018-08-15	22.4	60
Bmal-fl	Cedar-Oil-1_2-7D	cedar_oil	78	92	CT 4	2018-08-15	22.4	60
Bmal-fl	Cedar-Oil-2_2-7E	cedar_oil	57		CT 4	2018-08-15	22.4	60
Bmal-fl	Cedar-Oil-2_2-7E	cedar_oil	69		CT 4	2018-08-15	22.4	60
Bmal-fl	Cedar-Oil-2_2-7G	cedar_oil	85		CT 4	2018-08-15	22.4	60
Bmal-fl	Cedar-Oil-2_2-7G	cedar_oil	90	75.25	CT 4	2018-08-15	22.4	60
Bmal-fl	Cedar-Oil-1_2-8B	cedar_oil	45		CT 4	2018-08-17	22.4	46
Bmal-fl	Cedar-Oil-1_2-8B	cedar_oil	52		CT 4	2018-08-17	22.4	46
Bmal-fl	Cedar-Oil-1_2-8D	cedar_oil	39		CT 4	2018-08-17	22.4	46
Bmal-fl	Cedar-Oil-1_2-8D	cedar_oil	49	46.25	CT 4	2018-08-17	22.4	46
Bmal-fl	Cedar-Oil-2_2-8B	cedar_oil	23		CT 4	2018-08-17	22.4	46
Bmal-fl	Cedar-Oil-2_2-8B	cedar_oil	6		CT 4	2018-08-17	22.4	46
Bmal-fl	Cedar-Oil-2_2-8D	cedar_oil	16		CT 4	2018-08-17	22.4	46
Bmal-fl	Cedar-Oil-2_2-8D	cedar_oil	12	14.25	CT 4	2018-08-17	22.4	46
Bmal-fl	Cedar-Oil_1_2-7D	cedar_oil	44		CT 4	2018-09-03	22.8	64
Bmal-fl	Cedar-Oil_1_2-7D	cedar_oil	42		CT 4	2018-09-03	22.8	64
Bmal-fl	Cedar-Oil_1_2-7F	cedar_oil	44		CT 4	2018-09-03	22.8	64
Bmal-fl	Cedar-Oil_1_2-7F	cedar_oil	41	42.75	CT 4	2018-09-03	22.8	64
Bmal-fl	Cedar-Oil_2_2-7E	cedar_oil	81		CT 4	2018-09-03	22.8	64
Bmal-fl	Cedar-Oil_2_2-7E	cedar_oil	65		CT 4	2018-09-03	22.8	64
Bmal-fl	Cedar-Oil_2_2-7G	cedar_oil	78		CT 4	2018-09-03	22.8	64
Bmal-fl	Cedar-Oil_2_2-7G	cedar_oil	81	76.25	CT 4	2018-09-03	22.8	64
Bmal-fl	CedarOil1_No648_2-8D	cedar_oil	81		CT 4	2018-08-31	22.2	61
Bmal-fl	CedarOil1_No648_2-8D	cedar_oil	53		CT 4	2018-08-31	22.2	61
Bmal-fl	CedarOil1_No648_2-8F	cedar_oil	56		CT 4	2018-08-31	22.2	61
Bmal-fl	CedarOil1_No648_2-8F	cedar_oil	77	66.75	CT 4	2018-08-31	22.2	61
Bmal-fl	CedarOil2_No649_2-8A	cedar_oil	79		CT 4	2018-08-31	22.2	61
Bmal-fl	CedarOil2_No649_2-8A	cedar_oil	67		CT 4	2018-08-31	22.2	61
Bmal-fl	CedarOil2_No649_2-8C	cedar_oil	65		CT 4	2018-08-31	22.2	61
Bmal-fl	CedarOil2_No649_2-8C	cedar_oil	74	71.25	CT 4	2018-08-31	22.2	61
Bmal-fl	CedarOil1_No732_2-8B	cedar_oil	76		CT 4	2018-09-17	22.4	63
Bmal-fl	CedarOil1_No732_2-8B	cedar_oil	62		CT 4	2018-09-17	22.4	63
Bmal-fl	CedarOil1_No732_2-8D	cedar_oil	64		CT 4	2018-09-17	22.4	63
Bmal-fl	CedarOil1_No732_2-8D	cedar_oil	63	66.25	CT 4	2018-09-17	22.4	63
Bmal-fl	CedarOil2_No733_2-6B	cedar_oil	50		CT 4	2018-09-17	22.4	63
Bmal-fl	CedarOil2_No733_2-6B	cedar_oil	54		CT 4	2018-09-17	22.4	63
Bmal-fl	CedarOil2_No733_2-6D	cedar_oil	48		CT 4	2018-09-17	22.4	63
Bmal-fl	CedarOil2_No733_2-6D	cedar_oil	27	44.75	CT 4	2018-09-17	22.4	63
Bmal-fl	CedarOil1_No68_2-D6	cedar_oil	59		CT 4	2019-01-11	23.6	23
Bmal-fl	CedarOil1_No68_2-D6	cedar_oil	68		CT 4	2019-01-11	23.6	23
Bmal-fl	CedarOil1_No68_2-D8	cedar_oil	61		CT 4	2019-01-11	23.6	23
Bmal-fl	CedarOil1_No68_2-D8	cedar_oil	56	61	CT 4	2019-01-11	23.6	23
Bmal-fl	cedar-oil_No613_2-5G	cedar_oil	98		CT 16	2018-07-11
Bmal-fl	cedar-oil_No613_2-5E	cedar_oil	85	91.5	CT 16	2018-07-11
Bmal-fl	cedar-oil_2-7G	cedar_oil	77		CT 16	2018-07-13
Bmal-fl	cedar-oil_2-7G	cedar_oil	82		CT 16	2018-07-13
Bmal-fl	cedar-oil_2-8A	cedar_oil	84		CT 16	2018-07-13
Bmal-fl	cedar-oil_2-8A	cedar_oil	133	94	CT 16	2018-07-13
Bmal-fl	cedar-oil_2-7E	cedar_oil	96		CT 16	2018-07-24
Bmal-fl	cedar-oil_2-7E	cedar_oil	62		CT 16	2018-07-24
Bmal-fl	cedar-oil_2-7G	cedar_oil	83		CT 16	2018-07-24
Bmal-fl	cedar-oil_2-7G	cedar_oil	62	75.75	CT 16	2018-07-24
Bmal-fl	CedarOil1_No494_2-6B	cedar_oil	184		CT 16	2018-09-13	22.6	46
Bmal-fl	CedarOil1_No494_2-6B	cedar_oil	224		CT 16	2018-09-13	22.6	46
Bmal-fl	CedarOil1_No494_2-6D	cedar_oil	109		CT 16	2018-09-13	22.6	46
Bmal-fl	CedarOil1_No494_2-6D	cedar_oil	184	175.25	CT 16	2018-09-13	22.6	46
Bmal-fl	CedarOil2_No496_2-6B	cedar_oil	120		CT 16	2018-09-13	22.6	46
Bmal-fl	CedarOil2_No496_2-6B	cedar_oil	135		CT 16	2018-09-13	22.6	46
Bmal-fl	CedarOil2_No496_2-6D	cedar_oil	179		CT 16	2018-09-13	22.6	46
Bmal-fl	CedarOil2_No496_2-6D	cedar_oil	184	154.5	CT 16	2018-09-13	22.6	46
Bmal-fl	CedarOil1_No52_2-E2	cedar_oil	203		CT 16	2019-01-23	23.6	24
Bmal-fl	CedarOil1_No52_2-E4	cedar_oil	229	216	CT 16	2019-01-23	23.6	24
Bmal-fl	CedarOil2_No53_2-E8	cedar_oil	117		CT 16	2019-01-23	23.6	24
Bmal-fl	CedarOil2_No53_2-E10	cedar_oil	131		CT 16	2019-01-23	23.6	24
Bmal-fl	CedarOil2_No53_2-E10	cedar_oil	136	128	CT 16	2019-01-23	23.6	24
Pcdh-Bmal	Cedar-Oil_1_2-7B	cedar_oil	52		CT 4	2018-08-24
Pcdh-Bmal	Cedar-Oil_1_2-7D	cedar_oil	50		CT 4	2018-08-24
Pcdh-Bmal	Cedar-Oil_1_2-7D	cedar_oil	37	46.3333	CT 4	2018-08-24
Pcdh-Bmal	Cedar-Oil_2_2-7F	cedar_oil	19		CT 4	2018-08-24
Pcdh-Bmal	Cedar-Oil_2_2-7F	cedar_oil	21		CT 4	2018-08-24
Pcdh-Bmal	Cedar-Oil_2_2-7H	cedar_oil	20		CT 4	2018-08-24
Pcdh-Bmal	Cedar-Oil_2_2-7H	cedar_oil	25	21.25	CT 4	2018-08-24
Pcdh-Bmal	CedarOil1_No729_2-6B	cedar_oil	205		CT 4	2018-09-11	22.6	55
Pcdh-Bmal	CedarOil1_No729_2-6B	cedar_oil	131		CT 4	2018-09-11	22.6	55
Pcdh-Bmal	CedarOil1_No729_2-6D	cedar_oil	179		CT 4	2018-09-11	22.6	55
Pcdh-Bmal	CedarOil1_No729_2-6D	cedar_oil	186	175.25	CT 4	2018-09-11	22.6	55
Pcdh-Bmal	CedarOil2_No730_2-8A	cedar_oil	68		CT 4	2018-09-11	22.6	55
Pcdh-Bmal	CedarOil2_No730_2-8A	cedar_oil	118		CT 4	2018-09-11	22.6	55
Pcdh-Bmal	CedarOil2_No730_2-8C	cedar_oil	111		CT 4	2018-09-11	22.6	55
Pcdh-Bmal	CedarOil2_No730_2-8C	cedar_oil	110	101.75	CT 4	2018-09-11	22.6	55
Pcdh-Bmal	CedarOil 2-5A	cedar_oil	96		CT 16	2018-09-06	22.3	66
Pcdh-Bmal	CedarOil 2-5A	cedar_oil	160		CT 16	2018-09-06	22.3	66
Pcdh-Bmal	CedarOil 2-5C	cedar_oil	133		CT 16	2018-09-06	22.3	66
Pcdh-Bmal	CedarOil 2-5C	cedar_oil	131	130	CT 16	2018-09-06	22.3	66
Pcdh-Bmal	CedarOil1_No492_2-7H	cedar_oil	89		CT 16	2018-09-15	22.5	59
Pcdh-Bmal	CedarOil1_No492_2-7H	cedar_oil	86		CT 16	2018-09-15	22.5	59
Pcdh-Bmal	CedarOil1_No492_2-8B	cedar_oil	84		CT 16	2018-09-15	22.5	59
Pcdh-Bmal	CedarOil1_No492_2-8B	cedar_oil	104	90.75	CT 16	2018-09-15	22.5	59
Pcdh-Bmal	CedarOil2_No493_2-6H	cedar_oil	79		CT 16	2018-09-15	22.5	59
Pcdh-Bmal	CedarOil2_No493_2-6H	cedar_oil	64		CT 16	2018-09-15	22.5	59
Pcdh-Bmal	CedarOil2_No493_2-7B	cedar_oil	71		CT 16	2018-09-15	22.5	59
Pcdh-Bmal	CedarOil2_No493_2-7B	cedar_oil	83	74.25	CT 16	2018-09-15	22.5	59
Pcdh-Bmal	CedarOil_No623_2-5G	cedar_oil	74		CT 16	2018-08-01
Pcdh-Bmal	CedarOil_No623_2-5G	cedar_oil	75		CT 16	2018-08-01
Pcdh-Bmal	CedarOil_No623_2-6A	cedar_oil	84		CT 16	2018-08-01
Pcdh-Bmal	CedarOil_No623_2-6A	cedar_oil	75	77	CT 16	2018-08-01
Emx-Bmal	CedarOil_No66_2-8D	cedar_oil	138		CT 4	2019-01-13	23.7	24
Emx-Bmal	CedarOil_No66_2-8D	cedar_oil	130		CT 4	2019-01-13	23.7	24
Emx-Bmal	CedarOil_No66_2-8F	cedar_oil	100		CT 4	2019-01-13	23.7	24
Emx-Bmal	CedarOil_No66_2-8F	cedar_oil	108	119	CT 4	2019-01-13	23.7	24
Emx-Bmal	CedarOil_No91_2-D7	cedar_oil	65		CT 4	2019-03-06	22.5	33
Emx-Bmal	CedarOil_No91_2-D7	cedar_oil	46		CT 4	2019-03-06	22.5	33
Emx-Bmal	CedarOil_No91_2-D9	cedar_oil	69		CT 4	2019-03-06	22.5	33
Emx-Bmal	CedarOil_No91_2-D9	cedar_oil	62	60.5	CT 4	2019-03-06	22.5	33
Emx-Bmal	CedarOil1_No829_2-D3	cedar_oil	62		CT 4	2019-03-27	23.2	22
Emx-Bmal	CedarOil1_No829_2-D3	cedar_oil	81		CT 4	2019-03-27	23.2	22
Emx-Bmal	CedarOil1_No829_2-D5	cedar_oil	83	75.3333	CT 4	2019-03-27	23.2	22
Emx-Bmal	CedarOil2_No827_2-D6	cedar_oil	130		CT 4	2019-03-27	23.2	22
Emx-Bmal	CedarOil2_No827_2-D6	cedar_oil	88		CT 4	2019-03-27	23.2	22
Emx-Bmal	CedarOil2_No827_2-D8	cedar_oil	134		CT 4	2019-03-27	23.2	22
Emx-Bmal	CedarOil2_No827_2-D8	cedar_oil	141	123.25	CT 4	2019-03-27	23.2	22
Emx-Bmal	CedarOil_No802_2-E4	cedar_oil	108		CT 16	2019-03-06	22.5	33
Emx-Bmal	CedarOil_No802_2-E4	cedar_oil	150		CT 16	2019-03-06	22.5	33
Emx-Bmal	CedarOil_No802_2-E6	cedar_oil	101		CT 16	2019-03-06	22.5	33
Emx-Bmal	CedarOil_No802_2-E6	cedar_oil	149	127	CT 16	2019-03-06	22.5	33
Emx-Bmal	CedarOil1_No42_2-E2	cedar_oil	176		CT 16	2019-05-29	24.6	52
Emx-Bmal	CedarOil1_No42_2-E4	cedar_oil	153	164.5	CT 16	2019-05-29	24.6	52
Emx-Bmal	CedarOil2_No45_2-C3	cedar_oil	149		CT 16	2019-05-29	24.6	52
Emx-Bmal	CedarOil2_No45_2-C5	cedar_oil	168	158.5	CT 16	2019-05-29	24.6	52
Emx-Bmal	CedarOil1_No53_2-5F	cedar_oil	52		CT 4	2019-06-18	24.2	42
Emx-Bmal	CedarOil1_No53_2-5F	cedar_oil	40		CT 4	2019-06-18	24.2	42
Emx-Bmal	CedarOil1_No53_2-5H	cedar_oil	44		CT 4	2019-06-18	24.2	42
Emx-Bmal	CedarOil1_No53_2-5H	cedar_oil	24	40	CT 4	2019-06-18	24.2	42
Emx-Bmal	CedarOil2_No52_2-7A	cedar_oil	79		CT 4	2019-06-18	24.2	42
Emx-Bmal	CedarOil2_No52_2-7A	cedar_oil	97		CT 4	2019-06-18	24.2	42
Emx-Bmal	CedarOil2_No52_2-7C	cedar_oil	65		CT 4	2019-06-18	24.2	42
Emx-Bmal	CedarOil2_No52_2-7C	cedar_oil	70	77.75	CT 4	2019-06-18	24.2	42
Omp-Bmal	CedarOil1_No72_2-C10	cedar_oil	23		CT 4	2019-07-03	24	57
Omp-Bmal	CedarOil1_No72_2-C10	cedar_oil	9		CT 4	2019-07-03	24	57
Omp-Bmal	CedarOil1_No72_2-C12	cedar_oil	13		CT 4	2019-07-03	24	57
Omp-Bmal	CedarOil1_No72_2-C12	cedar_oil	24	17.25	CT 4	2019-07-03	24	57
Omp-Bmal	CedarOil2_No74_2-D12	cedar_oil	38		CT 4	2019-07-03	24	57
Omp-Bmal	CedarOil2_No74_2-E2	cedar_oil	22		CT 4	2019-07-03	24	57
Omp-Bmal	CedarOil2_No74_2-E2	cedar_oil	8	22.6667	CT 4	2019-07-03	24	57
Omp-Bmal	CedarOil_No77_2-D6	cedar_oil	63		CT 4	2019-07-05	23.6	50
Omp-Bmal	CedarOil_No77_2-D6	cedar_oil	8		CT 4	2019-07-05	23.6	50
Omp-Bmal	CedarOil_No77_2-D8	cedar_oil	25		CT 4	2019-07-05	23.6	50
Omp-Bmal	CedarOil_No77_2-D8	cedar_oil	28	31	CT 4	2019-07-05	23.6	50
Omp-Bmal	CedarOil_No82_2-D8	cedar_oil	5		CT 4	2019-07-19	23.5	67
Omp-Bmal	CedarOil_No82_2-D10	cedar_oil	6	5.5	CT 4	2019-07-19	23.5	67
Omp-Bmal	CedarOil_No96_2-D9	cedar_oil	34		CT 16	2019-07-31	23.7	57
Omp-Bmal	CedarOil_No96_2-D9	cedar_oil	43		CT 16	2019-07-31	23.7	57
Omp-Bmal	CedarOil_No96_2-D11	cedar_oil	39		CT 16	2019-07-31	23.7	57
Omp-Bmal	CedarOil_No96_2-D11	cedar_oil	21	34.25	CT 16	2019-07-31	23.7	57
Emx-Bmal	CedarOil_No115_2-E6	cedar_oil	120		CT 16	2019-08-04	23.6	64
Emx-Bmal	CedarOil_No115_2-E6	cedar_oil	162		CT 16	2019-08-04	23.6	64
Emx-Bmal	CedarOil_No115_2-E8	cedar_oil	186		CT 16	2019-08-04	23.6	64
Emx-Bmal	CedarOil_No115_2-E8	cedar_oil	126	148.5	CT 16	2019-08-04	23.6	64
Omp-Bmal	CedarOil_No125_2-D8	cedar_oil	53		CT 16	2019-08-22	23.2	68
Omp-Bmal	CedarOil_No125_2-D8	cedar_oil	91		CT 16	2019-08-22	23.2	68
Omp-Bmal	CedarOil_No125_2-D10	cedar_oil	67		CT 16	2019-08-22	23.2	68
Omp-Bmal	CedarOil_No125_2-D10	cedar_oil	55	66.5	CT 16	2019-08-22	23.2	68
Omp-Bmal	CedarOil_No106_2-E8	cedar_oil	23		CT 4	2019-08-09	23.5	63
Omp-Bmal	CedarOil_No106_2-E8	cedar_oil	7		CT 4	2019-08-09	23.5	63
Omp-Bmal	CedarOil_No106_2-E10	cedar_oil	25		CT 4	2019-08-09	23.5	63
Omp-Bmal	CedarOil_No106_2-E10	cedar_oil	24	19.75	CT 4	2019-08-09	23.5	63
Omp-Bmal	CedarOil2_No107_2-D2	cedar_oil	28		CT 4	2019-08-09	23.5	63
Omp-Bmal	CedarOil2_No107_2-D2	cedar_oil	9		CT 4	2019-08-09	23.5	63
Omp-Bmal	CedarOil2_No107_2-D4	cedar_oil	11		CT 4	2019-08-09	23.5	63
Omp-Bmal	CedarOil2_No107_2-D4	cedar_oil	18	16.5	CT 4	2019-08-09	23.5	63
Omp-Bmal	CedarOil1_No110_2-D4	cedar_oil	39		CT 4	2019-08-14	23.2	59
Omp-Bmal	CedarOil1_No110_2-D4	cedar_oil	55		CT 4	2019-08-14	23.2	59
Omp-Bmal	CedarOil1_No110_2-D6	cedar_oil	30		CT 4	2019-08-14	23.2	59
Omp-Bmal	CedarOil1_No110_2-D6	cedar_oil	50	43.5	CT 4	2019-08-14	23.2	59
Omp-Bmal	CedarOil2_No113_2-D11	cedar_oil	39		CT 4	2019-08-14	23.2	59
Omp-Bmal	CedarOil2_No113_2-D11	cedar_oil	22		CT 4	2019-08-14	23.2	59
Omp-Bmal	CedarOil2_No113_2-E1	cedar_oil	33		CT 4	2019-08-14	23.2	59
Omp-Bmal	CedarOil2_No113_2-E1	cedar_oil	40	33.5	CT 4	2019-08-14	23.2	59
Omp-Bmal	CedarOil_No32_2-7F	cedar_oil	38		CT 4	2019-06-07	24.3	45
Omp-Bmal	CedarOil_No32_2-7F	cedar_oil	52		CT 4	2019-06-07	24.3	45
Omp-Bmal	CedarOil_No32_2-7H	cedar_oil	27		CT 4	2019-06-07	24.3	45
Omp-Bmal	CedarOil_No32_2-7H	cedar_oil	55	43	CT 4	2019-06-07	24.3	45
Bmal-fl	CedarOil1_No62_2-7D	cedar_oil	52		CT 16	2019-06-12	24.2	40
Bmal-fl	CedarOil1_No62_2-7D	cedar_oil	63		CT 16	2019-06-12	24.2	40
Bmal-fl	CedarOil1_No62_2-7F	cedar_oil	61		CT 16	2019-06-12	24.2	40
Bmal-fl	CedarOil1_No62_2-7F	cedar_oil	58	58.5	CT 16	2019-06-12	24.2	40
Bmal-fl	CedarOil2_No64_2-7C	cedar_oil	63		CT 16	2019-06-12	24.2	40
Bmal-fl	CedarOil2_No64_2-7C	cedar_oil	37		CT 16	2019-06-12	24.2	40
Bmal-fl	CedarOil2_No64_2-7E	cedar_oil	42		CT 16	2019-06-12	24.2	40
Bmal-fl	CedarOil2_No64_2-7E	cedar_oil	64	51.5	CT 16	2019-06-12	24.2	40
Emx-Bmal	CedarOil_No71_2-C11	cedar_oil	30		CT 4	2019-06-26	24.3	43
Emx-Bmal	CedarOil_No71_2-C11	cedar_oil	47		CT 4	2019-06-26	24.3	43
Emx-Bmal	CedarOil_No71_2-D1	cedar_oil	33		CT 4	2019-06-26	24.3	43
Emx-Bmal	CedarOil_No71_2-D1	cedar_oil	51	40.25	CT 4	2019-06-26	24.3	43
Emx-Bmal	CedarOil_No63_2-E8	cedar_oil	66		CT 16	2019-06-26	24.3	43
Emx-Bmal	CedarOil_No63_2-E8	cedar_oil	98		CT 16	2019-06-26	24.3	43
Emx-Bmal	CedarOil_No63_2-E10	cedar_oil	95		CT 16	2019-06-26	24.3	43
Emx-Bmal	CedarOil_No63_2-E10	cedar_oil	66	81.25	CT 16	2019-06-26	24.3	43
Omp-Bmal	CedarOil1_No166_2-D4	cedar_oil	10		CT 16	2019-10-22	24.2	49
Omp-Bmal	CedarOil1_No166_2-D4	cedar_oil	59		CT 16	2019-10-22	24.2	49
Omp-Bmal	CedarOil1_No166_2-D6	cedar_oil	8		CT 16	2019-10-22	24.2	49
Omp-Bmal	CedarOil1_No166_2-D6	cedar_oil	49	31.5	CT 16	2019-10-22	24.2	49
Omp-Bmal	CedarOil2_No170_2-E3	cedar_oil	121		CT 16	2019-10-22	24.2	49
Omp-Bmal	CedarOil2_No170_2-E3	cedar_oil	111		CT 16	2019-10-22	24.2	49
Omp-Bmal	CedarOil2_No170_2-E5	cedar_oil	79	103.667	CT 16	2019-10-22	24.2	49
Bmal-fl	CedarOil2_No_2-6D	cedar_oil	134		CT 16	2019-11-19	23.3	43
Bmal-fl	CedarOil2_No_2-6D	cedar_oil	13		CT 16	2019-11-19	23.3	43
Bmal-fl	CedarOil2_No_2-6F	cedar_oil	8		CT 16	2019-11-19	23.3	43
Bmal-fl	CedarOil2_No_2-6F	cedar_oil	122	69.25	CT 16	2019-11-19	23.3	43
Emx-Bmal	CedarOil1_No201_2-7C	cedar_oil	53		CT 16	2019-11-19	23.3	43
Emx-Bmal	CedarOil1_No201_2-7C	cedar_oil	52		CT 16	2019-11-19	23.3	43
Emx-Bmal	CedarOil1_No201_2-7E	cedar_oil	42		CT 16	2019-11-19	23.3	43
Emx-Bmal	CedarOil1_No201_2-7E	cedar_oil	44	47.75	CT 16	2019-11-19	23.3	43
Omp-Bmal	CedarOil_No225_2-7A	cedar_oil	85		CT 16	2019-11-26	21.6	39
Omp-Bmal	CedarOil_No225_2-7A	cedar_oil	86		CT 16	2019-11-26	21.6	39
Omp-Bmal	CedarOil_No225_2-7C	cedar_oil	67		CT 16	2019-11-26	21.6	39
Omp-Bmal	CedarOil_No225_2-7C	cedar_oil	91	82.25	CT 16	2019-11-26	21.6	39
Pcdh-Bmal	CedarOil1_No217_2-6E	cedar_oil	148		CT 16	2019-12-07	22.6	27
Pcdh-Bmal	CedarOil1_No217_2-6E	cedar_oil	167		CT 16	2019-12-07	22.6	27
Pcdh-Bmal	CedarOil1_No217_2-6G	cedar_oil	174		CT 16	2019-12-07	22.6	27
Pcdh-Bmal	CedarOil1_No217_2-6G	cedar_oil	151	160	CT 16	2019-12-07	22.6	27
Pcdh-Bmal	CedarOil2_No218_2-6H	cedar_oil	15		CT 16	2019-12-07	22.6	27
Pcdh-Bmal	CedarOil2_No218_2-7B	cedar_oil	8		CT 16	2019-12-07	22.6	27
Pcdh-Bmal	CedarOil2_No218_2-7B	cedar_oil	33	18.6667	CT 16	2019-12-07	22.6	27
Pcdh-Bmal	CedarOil1_Pcdh-Bmal_No242_2-5H	cedar_oil	87		CT 4	2020-01-14	23.9	33
Pcdh-Bmal	CedarOil1_Pcdh-Bmal_No242_2-5H	cedar_oil	40		CT 4	2020-01-14	23.9	33
Pcdh-Bmal	CedarOil1_Pcdh-Bmal_No242_2-6B	cedar_oil	57		CT 4	2020-01-14	23.9	33
Pcdh-Bmal	CedarOil1_Pcdh-Bmal_No242_2-6B	cedar_oil	56	60	CT 4	2020-01-14	23.9	33
Omp-Bmal	CedarOil_No270_2-7B	cedar_oil	121		CT 16	2020-01-24	24	29
Omp-Bmal	CedarOil_No270_2-7B	cedar_oil	101		CT 16	2020-01-24	24	29
Omp-Bmal	CedarOil_No270_2-7D	cedar_oil	105		CT 16	2020-01-24	24	29
Omp-Bmal	CedarOil_No270_2-7D	cedar_oil	91	104.5	CT 16	2020-01-24	24	29
Omp-Bmal	CedarOil_No282_2-8B	cedar_oil	68		CT 4	2020-01-29	23.3	32
Omp-Bmal	CedarOil_No282_2-8B	cedar_oil	56		CT 4	2020-01-29	23.3	32
Omp-Bmal	CedarOil_No282_2-8D	cedar_oil	77		CT 4	2020-01-29	23.3	32
Omp-Bmal	CedarOil_No282_2-8D	cedar_oil	67	67	CT 4	2020-01-29	23.3	32
Omp-Bmal	CedarOil_No273_2-6B	cedar_oil	103		CT 16	2020-02-12	24	24
Omp-Bmal	CedarOil_No273_2-6B	cedar_oil	37		CT 16	2020-02-12	24	24
Omp-Bmal	CedarOil_No273_2-6D	cedar_oil	42		CT 16	2020-02-12	24	24
Omp-Bmal	CedarOil_No273_2-6D	cedar_oil	118	75	CT 16	2020-02-12	24	24
Emx-Bmal	CedarOil1_No610_2-6G	cedar_oil	111		CT 4	2020-02-19	24.3	27
Emx-Bmal	CedarOil1_No610_2-6G	cedar_oil	131		CT 4	2020-02-19	24.3	27
Emx-Bmal	CedarOil1_No610_2-7A	cedar_oil	178		CT 4	2020-02-19	24.3	27
Emx-Bmal	CedarOil1_No610_2-7A	cedar_oil	139	139.75	CT 4	2020-02-19	24.3	27
Emx-Bmal	CedarOil2_No611_2-6F	cedar_oil	66		CT 4	2020-02-19	24.3	27
Emx-Bmal	CedarOil2_No611_2-6F	cedar_oil	78		CT 4	2020-02-19	24.3	27
Emx-Bmal	CedarOil2_No611_2-6H	cedar_oil	91		CT 4	2020-02-19	24.3	27
Emx-Bmal	CedarOil2_No611_2-6H	cedar_oil	127	90.5	CT 4	2020-02-19	24.3	27
Bmal-fl	CedarOil1_No641_2-7D	cedar_oil	118		CT 16	2020-03-25	23.9	26
Bmal-fl	CedarOil1_No641_2-7D	cedar_oil	124		CT 16	2020-03-25	23.9	26
Bmal-fl	CedarOil1_No641_2-7F	cedar_oil	95	112.333	CT 16	2020-03-25	23.9	26
Bmal-fl	CedarOil2_No643_2-6G	cedar_oil	88		CT 16	2020-03-25	23.9	26
Bmal-fl	CedarOil2_No643_2-6G	cedar_oil	68		CT 16	2020-03-25	23.9	26
Bmal-fl	CedarOil2_No643_2-7A	cedar_oil	99		CT 16	2020-03-25	23.9	26
Bmal-fl	CedarOil2_No643_2-7A	cedar_oil	36	72.75	CT 16	2020-03-25	23.9	26
Pcdh-Bmal	CedarOil1_No663_2-8A	cedar_oil	71		CT 4	2020-05-16	22.4	45
Pcdh-Bmal	CedarOil1_No663_2-8A	cedar_oil	32		CT 4	2020-05-16	22.4	45
Pcdh-Bmal	CedarOil1_No663_2-8C	cedar_oil	66		CT 4	2020-05-16	22.4	45
Pcdh-Bmal	CedarOil1_No663_2-8C	cedar_oil	38	51.75	CT 4	2020-05-16	22.4	45
Pcdh-Bmal	CedarOil2_No670_2-7A	cedar_oil	35		CT 4	2020-05-16	22.4	45
Pcdh-Bmal	CedarOil2_No670_2-7A	cedar_oil	19		CT 4	2020-05-16	22.4	45
Pcdh-Bmal	CedarOil2_No670_2-7C	cedar_oil	24		CT 4	2020-05-16	22.4	45
Pcdh-Bmal	CedarOil2_No670_2-7C	cedar_oil	21	24.75	CT 4	2020-05-16	22.4	45
Pcdh-Bmal	CedarOil1_No673_2-8B	cedar_oil	0		CT 4	2020-05-21	23.9	40
Pcdh-Bmal	CedarOil1_No673_2-8B	cedar_oil	3		CT 4	2020-05-21	23.9	40
Pcdh-Bmal	CedarOil1_No673_2-8D	cedar_oil	2		CT 4	2020-05-21	23.9	40
Pcdh-Bmal	CedarOil1_No673_2-8D	cedar_oil	3	2	CT 4	2020-05-21	23.9	40
Pcdh-Bmal	CedarOil2_No26_2-7C	cedar_oil	11		CT 4	2020-05-21	23.9	40
Pcdh-Bmal	CedarOil2_No26_2-7C	cedar_oil	21		CT 4	2020-05-21	23.9	40
Pcdh-Bmal	CedarOil2_No26_2-7E	cedar_oil	19		CT 4	2020-05-21	23.9	40
Pcdh-Bmal	CedarOil2_No26_2-7E	cedar_oil	23	18.5	CT 4	2020-05-21	23.9	40
Emx-Bmal	CedarOil1_No16_2-7G	cedar_oil	93		CT 16	2020-06-05	22.5	55
Emx-Bmal	CedarOil1_No16_2-7G	cedar_oil	79		CT 16	2020-06-05	22.5	55
Emx-Bmal	CedarOil1_No16_2-8A	cedar_oil	69		CT 16	2020-06-05	22.5	55
Emx-Bmal	CedarOil1_No16_2-8A	cedar_oil	77	79.5	CT 16	2020-06-05	22.5	55
Emx-Bmal	CedarOil2_No697_2-7C	cedar_oil	86		CT 16	2020-06-05	22.5	55
Emx-Bmal	CedarOil2_No697_2-7E	cedar_oil	103		CT 16	2020-06-05	22.5	55
Emx-Bmal	CedarOil2_No697_2-7E	cedar_oil	91	93.3333	CT 16	2020-06-05	22.5	55
Omp-Bmal	CedarOil_No195_2-E1	cedar_oil	40		CT 16	2019-10-30	23.9	47
Omp-Bmal	CedarOil_No195_2-E1	cedar_oil	56		CT 16	2019-10-30	23.9	47
Omp-Bmal	CedarOil_No195_2-E3	cedar_oil	49		CT 16	2019-10-30	23.9	47
Omp-Bmal	CedarOil_No195_2-E3	cedar_oil	47	48	CT 16	2019-10-30	23.9	47
Pcdh-Bmal	CedarOil1_No93_2-7E	cedar_oil	107		CT 16	2020-07-03	22.8	50
Pcdh-Bmal	CedarOil1_No93_2-7E	cedar_oil	124		CT 16	2020-07-03	22.8	50
Pcdh-Bmal	CedarOil1_No93_2-7G	cedar_oil	102		CT 16	2020-07-03	22.8	50
Pcdh-Bmal	CedarOil1_No93_2-7G	cedar_oil	132	116.25	CT 16	2020-07-03	22.8	50
Pcdh-Bmal	CedarOil2_No44_2-8E	cedar_oil	53		CT 16	2020-07-03	22.8	50
Pcdh-Bmal	CedarOil2_No44_2-8E	cedar_oil	41		CT 16	2020-07-03	22.8	50
Pcdh-Bmal	CedarOil2_No44_2-8G	cedar_oil	59		CT 16	2020-07-03	22.8	50
Pcdh-Bmal	CedarOil2_No44_2-8G	cedar_oil	48	50.25	CT 16	2020-07-03	22.8	50
Omp-Bmal	CedarOil_No3_2-6H	cedar_oil	89		CT 4	2020-04-06	23.2	33
Omp-Bmal	CedarOil_No3_2-6H	cedar_oil	101		CT 4	2020-04-06	23.2	33
Omp-Bmal	CedarOil_No3_2-7B	cedar_oil	107		CT 4	2020-04-06	23.2	33
Omp-Bmal	CedarOil_No3_2-7B	cedar_oil	114	102.75	CT 4	2020-04-06	23.2	33
Omp-Bmal	CedarOil2_No224_2-8A	cedar_oil	164		CT 16	2020-07-16	22.7	51
Omp-Bmal	CedarOil2_No224_2-8A	cedar_oil	104		CT 16	2020-07-16	22.7	51
Omp-Bmal	CedarOil2_No224_2-8C	cedar_oil	109		CT 16	2020-07-16	22.7	51
Omp-Bmal	CedarOil2_No224_2-8C	cedar_oil	132	127.25	CT 16	2020-07-16	22.7	51
Bmal-fl	CedarOil3_No201_2-8B	cedar_oil	105		CT 16	2020-07-16	22.7	51
Bmal-fl	CedarOil3_No201_2-8B	cedar_oil	17		CT 16	2020-07-16	22.7	51
Bmal-fl	CedarOil3_No201_2-8D	cedar_oil	73		CT 16	2020-07-16	22.7	51
Bmal-fl	CedarOil3_No201_2-8D	cedar_oil	14	52.25	CT 16	2020-07-16	22.7	51
Emx-Bmal	CedarOil1_No100_2-6D	cedar_oil	106		CT 16	2020-07-16	22.7	51
Emx-Bmal	CedarOil1_No100_2-6D	cedar_oil	58		CT 16	2020-07-16	22.7	51
Emx-Bmal	CedarOil1_No100_2-6F	cedar_oil	91		CT 16	2020-07-16	22.7	51
Emx-Bmal	CedarOil1_No100_2-6F	cedar_oil	47	75.5	CT 16	2020-07-16	22.7	51
Emx-Bmal	CedarOil1_No704_2-5F	cedar_oil	212		CT 4	2020-10-24	22.6	40
Emx-Bmal	CedarOil1_No704_2-5F	cedar_oil	211		CT 4	2020-10-24	22.6	40
Emx-Bmal	CedarOil1_No704_2-5H	cedar_oil	20		CT 4	2020-10-24	22.6	40
Emx-Bmal	CedarOil1_No704_2-5H	cedar_oil	14		CT 4	2020-10-24	22.6	40
Emx-Bmal	CedarOil2_No716_2-6A	cedar_oil	33		CT 4	2020-10-24	22.6	40
Emx-Bmal	CedarOil2_No716_2-6A	cedar_oil	54		CT 4	2020-10-24	22.6	40
Emx-Bmal	CedarOil2_No716_2-6C	cedar_oil	52		CT 4	2020-10-24	22.6	40
Emx-Bmal	CedarOil2_No716_2-6C	cedar_oil	94		CT 4	2020-10-24	22.6	40
Pcdh-Bmal	CedarOil1_No781_2-6B	cedar_oil	30		CT 4	2021-02-05	25.2	22
Pcdh-Bmal	CedarOil1_No781_2-6B	cedar_oil	41		CT 4	2021-02-05	25.2	22
Pcdh-Bmal	CedarOil1_No781_2-6D	cedar_oil	37		CT 4	2021-02-05	25.2	22
Pcdh-Bmal	CedarOil1_No781_2-6D	cedar_oil	27	33.75	CT 4	2021-02-05	25.2	22
Pcdh-Bmal	CedarOil2_No782_2-6E	cedar_oil	40		CT 4	2021-02-05	25.2	22
Pcdh-Bmal	CedarOil2_No782_2-6E	cedar_oil	44		CT 4	2021-02-05	25.2	22
Pcdh-Bmal	CedarOil2_No782_2-6G	cedar_oil	39		CT 4	2021-02-05	25.2	22
Pcdh-Bmal	CedarOil2_No782_2-6G	cedar_oil	63	46.5	CT 4	2021-02-05	25.2	22

## Sheet: Cedar_Oil_AAV_GC
GC_cKO	sample	odor	No_of_positive	No_of_positive_avg	CT	experiment_date	temperature	humidity
GC_cKO	CedarOil_No70_2-E5	cedar_oil	27		CT 4	2019-08-29	23.6	64
GC_cKO	CedarOil_No70_2-E5	cedar_oil	27		CT 4	2019-08-29	23.6	64
GC_cKO	CedarOil_No70_2-E7	cedar_oil	24		CT 4	2019-08-29	23.6	64
GC_cKO	CedarOil_No70_2-E7	cedar_oil	34	28	CT 4	2019-08-29	23.6	64
GC_cKO	CedarOil1_AAV-No109_2-E8	cedar_oil	32		CT 16	2019-09-24	23.4	53
GC_cKO	CedarOil1_AAV-No109_2-E8	cedar_oil	37		CT 16	2019-09-24	23.4	53
GC_cKO	CedarOil1_AAV-No109_2-E10	cedar_oil	40		CT 16	2019-09-24	23.4	53
GC_cKO	CedarOil1_AAV-No109_2-E10	cedar_oil	53	40.5	CT 16	2019-09-24	23.4	53
GC_cKO	CedarOil2_AAV-No123_2-D5	cedar_oil	57		CT 16	2019-09-24	23.4	53
GC_cKO	CedarOil2_AAV-No123_2-D5	cedar_oil	75		CT 16	2019-09-24	23.4	53
GC_cKO	CedarOil2_AAV-No123_2-D7	cedar_oil	55		CT 16	2019-09-24	23.4	53
GC_cKO	CedarOil2_AAV-No123_2-D7	cedar_oil	89	69	CT 16	2019-09-24	23.4	53
GC_cKO	CedarOil1_No136_2-C7	cedar_oil	81		CT 4	2019-09-29	23.5	57
GC_cKO	CedarOil1_No136_2-C7	cedar_oil	54		CT 4	2019-09-29	23.5	57
GC_cKO	CedarOil1_No136_2-C9	cedar_oil	60		CT 4	2019-09-29	23.5	57
GC_cKO	CedarOil1_No136_2-C9	cedar_oil	60	63.75	CT 4	2019-09-29	23.5	57
GC_cKO	CedarOil2_No149_2-C8	cedar_oil	20		CT 4	2019-09-29	23.5	57
GC_cKO	CedarOil2_No149_2-C8	cedar_oil	10		CT 4	2019-09-29	23.5	57
GC_cKO	CedarOil2_No149_2-C10	cedar_oil	11		CT 4	2019-09-29	23.5	57
GC_cKO	CedarOil2_No149_2-C10	cedar_oil	13	13.5	CT 4	2019-09-29	23.5	57
GC_cKO	CedarOil1_No151_2-D6	cedar_oil	80		CT 16	2019-10-06	23.4	55
GC_cKO	CedarOil1_No151_2-D6	cedar_oil	54		CT 16	2019-10-06	23.4	55
GC_cKO	CedarOil1_No151_2-D8	cedar_oil	52		CT 16	2019-10-06	23.4	55
GC_cKO	CedarOil1_No151_2-D8	cedar_oil	75	65.25	CT 16	2019-10-06	23.4	55
GC_cKO	CedarOil2_No152_2-D4	cedar_oil	87		CT 16	2019-10-06	23.4	55
GC_cKO	CedarOil2_No152_2-D4	cedar_oil	86		CT 16	2019-10-06	23.4	55
GC_cKO	CedarOil2_No152_2-D6	cedar_oil	102		CT 16	2019-10-06	23.4	55
GC_cKO	CedarOil2_No152_2-D6	cedar_oil	105	95	CT 16	2019-10-06	23.4	55
GC_cKO	CedarOil1_No165_2-F6	cedar_oil	4		CT 16	2019-11-08
GC_cKO	CedarOil1_No165_2-F6	cedar_oil	9		CT 16	2019-11-08
GC_cKO	CedarOil1_No165_2-F7	cedar_oil	4		CT 16	2019-11-08
GC_cKO	CedarOil1_No165_2-F7	cedar_oil	9	6.5	CT 16	2019-11-08
GC_cKO	CedarOil2_No172_2-E2	cedar_oil	49		CT 16	2019-11-08
GC_cKO	CedarOil2_No172_2-E2	cedar_oil	48		CT 16	2019-11-08
GC_cKO	CedarOil2_No172_2-E4	cedar_oil	53		CT 16	2019-11-08
GC_cKO	CedarOil2_No172_2-E4	cedar_oil	48	49.5	CT 16	2019-11-08
GC_cKO	CedarOil1_No672_2-6D	cedar_oil	34		CT 4	2020-05-14	23.6	34
GC_cKO	CedarOil1_No672_2-6D	cedar_oil	53		CT 4	2020-05-14	23.6	34
GC_cKO	CedarOil1_No672_2-6F	cedar_oil	45		CT 4	2020-05-14	23.6	34
GC_cKO	CedarOil1_No672_2-6F	cedar_oil	22	38.5	CT 4	2020-05-14	23.6	34
GC_cKO	CedarOil2_No678_2-8B	cedar_oil	6		CT 4	2020-05-14	23.6	34
GC_cKO	CedarOil2_No678_2-8B	cedar_oil	15		CT 4	2020-05-14	23.6	34
GC_cKO	CedarOil2_No678_2-8D	cedar_oil	20		CT 4	2020-05-14	23.6	34
GC_cKO	CedarOil2_No678_2-8D	cedar_oil	17	14.5	CT 4	2020-05-14	23.6	34
GC_cKO	CedarOil1_No664_2-7H	cedar_oil	44		CT 16	2020-05-19	22.6	52
GC_cKO	CedarOil1_No664_2-7H	cedar_oil	28		CT 16	2020-05-19	22.6	52
GC_cKO	CedarOil1_No664_2-8B	cedar_oil	42		CT 16	2020-05-19	22.6	52
GC_cKO	CedarOil1_No664_2-8B	cedar_oil	34	37	CT 16	2020-05-19	22.6	52
GC_cKO	CedarOil1_No698_2-7D	cedar_oil	70		CT 16	2020-05-28	23	42
GC_cKO	CedarOil1_No698_2-7D	cedar_oil	75		CT 16	2020-05-28	23	42
GC_cKO	CedarOil1_No698_2-7F	cedar_oil	66		CT 16	2020-05-28	23	42
GC_cKO	CedarOil1_No698_2-7F	cedar_oil	60	67.75	CT 16	2020-05-28	23	42
GC_cKO	CedarOil2_No699_2-7E	cedar_oil	66		CT 16	2020-05-28	23	42
GC_cKO	CedarOil2_No699_2-7E	cedar_oil	83		CT 16	2020-05-28	23	42
GC_cKO	CedarOil2_No699_2-7G	cedar_oil	77		CT 16	2020-05-28	23	42
GC_cKO	CedarOil2_No699_2-7G	cedar_oil	78	76	CT 16	2020-05-28	23	42
GC_cKO	CedarOil1_No155_2-E3	cedar_oil	10		CT 4	2019-10-29	23.9	44
GC_cKO	CedarOil1_No155_2-E3	cedar_oil	7		CT 4	2019-10-29	23.9	44
GC_cKO	CedarOil1_No155_2-E5	cedar_oil	9		CT 4	2019-10-29	23.9	44
GC_cKO	CedarOil1_No155_2-E5	cedar_oil	10	9	CT 4	2019-10-29	23.9	44
GC_cKO	CedarOil2_No157_2-E4	cedar_oil	40		CT 4	2019-10-29	23.9	44
GC_cKO	CedarOil2_No157_2-E4	cedar_oil	32		CT 4	2019-10-29	23.9	44
GC_cKO	CedarOil2_No157_2-E6	cedar_oil	30		CT 4	2019-10-29	23.9	44
GC_cKO	CedarOil2_No157_2-E6	cedar_oil	27	32.25	CT 4	2019-10-29	23.9	44
GC_cKO	CedarOil1_No724_2-7B	cedar_oil	36		CT 4	2020-12-03	23.4	34
GC_cKO	CedarOil1_No724_2-7B	cedar_oil	3		CT 4	2020-12-03	23.4	34
GC_cKO	CedarOil1_No724_2-7D	cedar_oil	41		CT 4	2020-12-03	23.4	34
GC_cKO	CedarOil1_No724_2-7D	cedar_oil	2	20.5	CT 4	2020-12-03	23.4	34
GC_cKO	CedarOil2_No735_2-5H	cedar_oil	78		CT 4	2020-12-03	23.4	34
GC_cKO	CedarOil2_No735_2-5H	cedar_oil	61		CT 4	2020-12-03	23.4	34
GC_cKO	CedarOil2_No735_2-6B	cedar_oil	160		CT 4	2020-12-03	23.4	34
GC_cKO	CedarOil2_No735_2-6B	cedar_oil	99	99.5	CT 4	2020-12-03	23.4	34

## Sheet: Cedar_Oil_AAV_PC
strain	sample	odor	No_of_positive	No_of_positive_avg	CT	experiment_date	temperature	humidity
PC_cKO	CedarOil_No507_2-5D	cedar_oil	18		CT 4	2020-09-09	22.1	61
PC_cKO	CedarOil_No507_2-5F	cedar_oil	17	17.5	CT 4	2020-09-09	22.1	61
PC_cKO	CedarOil1_No565_2-6F	cedar_oil	1		CT 4	2020-10-16	23.3	39
PC_cKO	CedarOil1_No565_2-6H	cedar_oil	1	1	CT 4	2020-10-16	23.3	39
PC_cKO	CedarOil2_No566_2-7G	cedar_oil	2		CT 4	2020-10-16	23.3	39
PC_cKO	CedarOil2_No566_2-8A	cedar_oil	7	4.5	CT 4	2020-10-16	23.3	39
PC_cKO	CedarOil1_No583_2-7H	cedar_oil	26		CT 4	2020-11-13	21.7	38
PC_cKO	CedarOil1_No583_2-8B	cedar_oil	32	29	CT 4	2020-11-13	21.7	38
PC_cKO	CedarOil2_No597_2-7H	cedar_oil	44		CT 4	2020-11-13	21.7	38
PC_cKO	CedarOil2_No597_2-8B	cedar_oil	46	45	CT 4	2020-11-13	21.7	38
PC_cKO	CedarOil1_2-6E	cedar_oil	1		CT 16	2020-11-20	23	57
PC_cKO	CedarOil1_2-6G	cedar_oil	1	1	CT 16	2020-11-20	23	57
PC_cKO	CedarOil1_2-7C	cedar_oil	32		CT 4	2020-11-27	21.9	45
PC_cKO	CedarOil1_2-7E	cedar_oil	41	36.5	CT 4	2020-11-27	21.9	45
PC_cKO	CedarOil2_2-7C	cedar_oil	30		CT 4	2020-11-27	21.9	45
PC_cKO	CedarOil2_2-7C	cedar_oil	14		CT 4	2020-11-27	21.9	45
PC_cKO	CedarOil2_2-7E	cedar_oil	11		CT 4	2020-11-27	21.9	45
PC_cKO	CedarOil2_2-7E	cedar_oil	34	22.25	CT 4	2020-11-27	21.9	45
PC_cKO	CedarOil1_2-7F	cedar_oil	46		CT 16	2021-01-30	25.3	22
PC_cKO	CedarOil1_2-7H	cedar_oil	51	48.5	CT 16	2021-01-30	25.3	22
PC_cKO	CedarOil2_2-7D	cedar_oil	16		CT 16	2021-01-30	25.3	22
PC_cKO	CedarOil2_2-7F	cedar_oil	26	21	CT 16	2021-01-30	25.3	22
PC_mCh	CedarOil1_2-5F	cedar_oil	13		CT 4	2021-03-04	25.2	24
PC_mCh	CedarOil1_2-5H	cedar_oil	4	8.5	CT 4	2021-03-04	25.2	24
PC_mCh	CedarOil2_2-5F	cedar_oil	81		CT 16	2021-03-11
PC_mCh	CedarOil2_2-5H	cedar_oil	69	75	CT 16	2021-03-11
PC_mCh	CedarOil1_2-6H	cedar_oil	17		CT 4	2021-03-30
PC_mCh	CedarOil1_2-7B	cedar_oil	19	18	CT 4	2021-03-30
PC_cKO	CedarOil1_2-7G	cedar_oil	24		CT 16	2021-04-16
PC_cKO	CedarOil1_2-7G	cedar_oil	18		CT 16	2021-04-16
PC_cKO	CedarOil1_2-8A	cedar_oil	22		CT 16	2021-04-16
PC_cKO	CedarOil1_2-8A	cedar_oil	22	21.5	CT 16	2021-04-16
PC_cKO	CedarOil1_2-7H	cedar_oil	31		CT 16	2021-07-02	23.2	51
PC_cKO	CedarOil1_2-8B	cedar_oil	29	30	CT 16	2021-07-02	23.2	51
PC_cKO	CedarOil2_2-6G	cedar_oil	25		CT 16	2021-07-02	23.2	51
PC_cKO	CedarOil2_2-7A	cedar_oil	35	30	CT 16	2021-07-02	23.2	51
PC_cKO	CedarOil3_2-7H	cedar_oil	11		CT 16	2021-07-02	23.2	51
PC_cKO	CedarOil3_2-8B	cedar_oil	3	7	CT 16	2021-07-02	23.2	51
PC_cKO	CedarOil1_2-7D	cedar_oil	18		CT 22	2021-10-09	22.3	49
PC_cKO	CedarOil1_2-7F	cedar_oil	13	15.5	CT 22	2021-10-09	22.3	49
PC_cKO	CedarOil1_No238_2-6F	cedar_oil	27		CT 22	2021-10-21
PC_cKO	CedarOil1_No238_2-6H	cedar_oil	25	26	CT 22	2021-10-21
PC_cKO	CedarOil3_No239_2-7E	cedar_oil	21		CT 22	2021-10-21
PC_cKO	CedarOil3_No239_2-7E	cedar_oil	31		CT 22	2021-10-21
PC_cKO	CedarOil3_No239_2-7G	cedar_oil	23		CT 22	2021-10-21
PC_cKO	CedarOil3_No239_2-7G	cedar_oil	35	27.5	CT 22	2021-10-21
PC_cKO	CedarOil1_No259_2-7E	cedar_oil	11		CT 10	2021-10-21	23.5	33
PC_cKO	CedarOil1_No259_2-7E	cedar_oil	6		CT 10	2021-10-21	23.5	33
PC_cKO	CedarOil1_No259_2-7G	cedar_oil	5		CT 10	2021-10-21	23.5	33
PC_cKO	CedarOil1_No259_2-7G	cedar_oil	3	6.25	CT 10	2021-10-21	23.5	33
PC_cKO	CedarOil2_No276_2-7B	cedar_oil	31		CT 10	2021-10-29	23.1	33
PC_cKO	CedarOil2_No276_2-7B	cedar_oil	21	26	CT 10	2021-10-29	23.1	33
PC_mCh	CedarOil2_No405_2-5D	cedar_oil	6		CT 16	2022-08-13	22.6	59
PC_mCh	CedarOil2_No405_2-5F	cedar_oil	9	7.5	CT 16	2022-08-13	22.6	59
PC_mCh	CedarOil3_No407_2-6G	cedar_oil	4		CT 16	2022-08-13	22.6	59
PC_mCh	CedarOil3_No407_2-7A	cedar_oil	6	5	CT 16	2022-08-13	22.6	59
PC_mCh	CedarOil1_No408_2-6B	cedar_oil	4		CT 4	2022-08-20	23.2	58
PC_mCh	CedarOil1_No408_2-6B	cedar_oil	3		CT 4	2022-08-20	23.2	58
PC_mCh	CedarOil1_No408_2-6D	cedar_oil	4		CT 4	2022-08-20	23.2	58
PC_mCh	CedarOil1_No408_2-6D	cedar_oil	0	2.75	CT 4	2022-08-20	23.2	58
PC_mCh	CedarOil3_No423_2-6G	cedar_oil	0		CT 4	2022-08-20	23.2	58
PC_mCh	CedarOil3_No423_2-7A	cedar_oil	1	0.5	CT 4	2022-08-20	23.2	58
PC_mCh	CedarOil1_2-6C	cedar_oil	48		CT 16	2022-10-29	22.3	32
PC_mCh	CedarOil1_2-6E	cedar_oil	49	48.5	CT 16	2022-10-29	22.3	32
PC_mCh	CedarOil2_2-7B	cedar_oil	63		CT 16	2022-10-29	22.3	32
PC_mCh	CedarOil2_2-7D	cedar_oil	40	51.5	CT 16	2022-10-29	22.3	32
PC_mCh	CedarOil2_No456_2-10A	cedar_oil	16		CT 16	2022-11-06	22.3	32
PC_mCh	CedarOil2_No456_2-10C	cedar_oil	4	10	CT 16	2022-11-06	22.3	32

[truncated: 11 more sheets: GC_BMAL1_cKO_analysis, MT_BMAL1_cKO_analysis, PC_BMAL1_cKO_analysis, SCN_BMAL1_cKO_analysis, PC_Luciferase_assay_raw, SCN_Luciferase_assay_raw, Luciferase_assay_period, SCN_Luciferase_assay_TTX, PC_Luciferase_assay_TTX, Candidate_Gene_RT-qPCR, Bmal1_RT-qPCR]
